# Supplementary material for: A Green Bioactive By-Product Almond Skin Functional Extract for Developing Nutraceutical Formulations with Potential Antimetabolic Activity
Source: Molecules. 2023 Dec 3;28(23):7913. doi: 10.3390/molecules28237913 (PMC10708410; doi:10.3390/molecules28237913)
Supplement: Supplementary file 1 [file molecules-28-07913-s001.zip]

Archive with 1 entries (1 files):
- molecules-2693027-supplementary.pdf
